# Supplementary material for: Performance Analysis of Electronic Structure Codes on HPC Systems: A Case Study of SIESTA
Source: PLoS One. 2014 Apr 18;9(4):e95390. doi: 10.1371/journal.pone.0095390 (PMC3991679; doi:10.1371/journal.pone.0095390)
Supplement: Code S1 — Bash script for calculating SIESTA timing estimates. These are based on the fits to the data presented in the paper. Instructions for using the script are included as a comment at the start of the code. The script is also available as a web applet [47]. (TXT) [file pone.0095390.s001.txt]

#!/bin/bash

# PLOS ONE
#
# Supporting Information for:
# Performance analysis of electronic structure codes on HPC systems: A case study of SIESTA
# Fabiano Corsetti
#
# This script provides a quick estimate of the walltime needed to run SIESTA on a modern HPC system.
# To use it, simply fill in the details of your simulation and select the architecture which is most
# similar to the one you are planning to run on. Run as:
#
# sh ./Code_S1.txt <Na> <Nopa> <NMD> <NSCFpMD> <supercomputer> <write_svg> <gnuplot_path>
#
# where: <Na>            = number of atoms/molecules
#        <Nopa>          = number of orbitals per atom/molecule
#        <NMD>           = number of MD steps
#        <NSCFpMD>       = number of SCF iterations per MD step
#        <supercomputer> = 1 (Hermit, Cray XE6, 2.3 GHz cores)
#                          2 (JUQUEEN, IBM BlueGene/Q, 1.6 GHz cores)
#                          3 (FERMI, IBM BlueGene/Q, 1.6 GHz cores)
#                          4 (Curie, BullX, 2.7 GHz cores)
#                          5 (SuperMUC, IBM iDataPlex, 2.7 GHz cores)
#                          6 (MareNostrum, IBM iDataPlex, 2.6 GHz cores)
#        <write_svg>     = 0 (plot output in the default gnuplot terminal, usually x11)
#                          1 (save output as an SVG file)
#        <gnuplot_path>  = path to gnuplot executable (optional)
#
# To reproduce data shown in the paper, use the following options:
#   <Na>      = number of water molecules
#   <Nopa>    = 23
#   <NMD>     =  1
#   <NSCFpMD> = 13
#
# A few important things to note:
#
# * The results are for Gamma-point simulations using SIESTA's default diagonalization solver. They
#   are based on timing tests performed using the system's native compilers and optimized libraries
#   (most importantly, BLAS).
# * The estimates provided are very rough. This has to be the case, since in reality there are very
#   many factors (both predictable and unpredictable) that affect performance.
# * The y-axis of the output plot is fixed to a sensible range. If your simulation is estimated to
#   take less than 6 minutes or more than ?1 year, you will not see any trendline, and a warning
#   message will be printed.
# * Memory requirement estimates per core between 1 and 16 GB are also shown (when in range) by
#   labelled horizontal lines; these are calculated for SIESTA's default options, and should be taken
#   as lower bound estimates.

args=("$@")

echo "| Siestimator"
echo "| http://departments.icmab.es/leem/siesta/siestimator/"
echo "| Fabiano Corsetti, January 2014"
echo "| f.corsetti {at} nanogune.eu"

print_help=F
if [ -z ${args[0]} ]; then
  print_help=T
elif ! [ ${args[0]} -eq ${args[0]} >& /dev/null ]; then
  print_help=T
elif [ ${args[0]} -le 0 ]; then
  print_help=T
fi
if [ -z ${args[1]} ]; then
  print_help=T
elif ! [ ${args[1]} -eq ${args[1]} >& /dev/null ]; then
  print_help=T
elif [ ${args[1]} -le 0 ]; then
  print_help=T
fi
if [ -z ${args[2]} ]; then
  print_help=T
elif ! [ ${args[2]} -eq ${args[2]} >& /dev/null ]; then
  print_help=T
elif [ ${args[2]} -le 0 ]; then
  print_help=T
fi
if [ -z ${args[3]} ]; then
  print_help=T
elif ! [ ${args[3]} -eq ${args[3]} >& /dev/null ]; then
  print_help=T
elif [ ${args[3]} -le 0 ]; then
  print_help=T
fi
if [ -z ${args[4]} ]; then
  print_help=T
elif ! [ ${args[4]} -eq ${args[4]} >& /dev/null ]; then
  print_help=T
elif [ ${args[4]} -le 0 ] || [ ${args[4]} -ge 7 ]; then
  print_help=T
fi
if [ -z ${args[5]} ]; then
  print_help=T
elif ! [ ${args[5]} -eq ${args[5]} >& /dev/null ]; then
  print_help=T
elif [ ${args[5]} -le -1 ] || [ ${args[5]} -ge 2 ]; then
  print_help=T
fi

if [ $print_help == "T" ]; then

echo
echo "ERROR! Please check your input parameters again."

else

Na=${args[0]}
Nopa=${args[1]}
NMD=${args[2]}
NSCFpMD=${args[3]}
case ${args[4]} in
  1) supercomputer=Hermit;;
  2) supercomputer=JUQUEEN;;
  3) supercomputer=FERMI;;
  4) supercomputer=Curie;;
  5) supercomputer=SuperMUC;;
  6) supercomputer=MareNostrum;;
esac
write_svg=${args[5]}
if ! [ -z ${args[6]} ]; then
  case ${args[6]} in
    */) gnuplot_path=${args[6]} ;;
    *)  gnuplot_path=${args[6]}/;;
  esac
fi

echo
echo "Number of atoms/molecules:            " $Na
echo "Number of orbitals per atom/molecule: " $Nopa
echo "Number of MD steps:                   " $NMD
echo "Number of SCF iterations per MD step: " $NSCFpMD
echo "System:                               " $supercomputer

if  [ $supercomputer == "Hermit" ]; then
  paralpha=0.000460531/13.0
  parA=8.23541
  parB=-2.56592
  parC=0.0564202
  parZ=33
elif [ $supercomputer == "JUQUEEN" ]; then
  paralpha=0.003712490/13.0
  parA=5.10626
  parB=-1.81856
  parC=0.0173343
  parZ=18
elif [ $supercomputer == "FERMI" ]; then
  paralpha=0.004072090/13.0
  parA=5.10626
  parB=-1.81856
  parC=0.0173343
  parZ=18
elif [ $supercomputer == "Curie" ]; then
  paralpha=0.000125738/13.0
  parA=17.9861
  parB=-5.14527
  parC=0.26087
  parZ=94
elif [ $supercomputer == "SuperMUC" ]; then
  paralpha=0.000247758/13.0
  parA=11.4112
  parB=-3.83917
  parC=0.192774
  parZ=38
elif [ $supercomputer == "MareNostrum" ]; then
  paralpha=0.0000575968/13.0
  parA=20.0705
  parB=-4.63283
  parC=0.177184
  parZ=241
fi

cat << EOF | ${gnuplot_path}gnuplot -persist
reset
set size 0.9,1.0

if ($write_svg==1) set term svg dash
if ($write_svg==1) set output "siestimator_output.svg"

S(Nm,A,B,C,Z)= Nm<Z? 1: exp(A)*(Nm**B)*(exp(log(Nm)**2)**C)
t(Nc,Nm,NMD,NSCFpMD,alpha,A,B,C,Z)=alpha*NMD*NSCFpMD*(Nm**3)*(1.0+S(Nm,A,B,C,Z)*(Nc-1))/Nc

Na=$Na
Nopa=$Nopa
NMD=$NMD
NSCFpMD=$NSCFpMD

alpha=$paralpha
A=$parA
B=$parB
C=$parC
Z=$parZ

Nm=Na*Nopa/23.0

set title '${Na}x${Nopa} orbitals, ${NMD}x${NSCFpMD} SCF iterations, ${supercomputer}'
set logscale
set xlabel 'Number of cores'
set xtics('1' 1, '' 2, '' 3, '' 4, '' 5, '' 6, '' 7, \
          '8' 8, '' 16, '' 24, '' 32, '' 40, '' 48, '' 56, \
          '64' 64, '' 128, '' 192, '' 256, '' 320, '' 384, '' 448, \
          '512' 512, '' 1024, '' 1536, '' 2048, '' 2560, '' 3072, '' 3584, \
          '4096' 4096, '' 8192, '' 12288, '' 16384, '' 20480, '' 24576, '' 28672, \
          '32768' 32768)
set xrange[1:32768]
set ylabel 'Time estimate (hours)'
set ytics('0.1' 0.1, '' 0.2, '' 0.3, '' 0.4, '' 0.5, '' 0.6, '' 0.7, '' 0.8, '' 0.9, \
          '1' 1, '' 2, '' 3, '' 4, '' 5, '' 6, '' 7, '' 8, '' 9, \
          '10' 10, '' 20, '' 30, '' 40, '' 50, '' 60, '' 70, '' 80, '' 90, \
          '100' 100, '' 200, '' 300, '' 400, '' 500, '' 600, '' 700, '' 800, '' 900, \
          '1000' 1000, '' 2000, '' 3000, '' 4000, '' 5000, '' 6000, '' 7000, '' 8000, '' 9000, \
          '10000' 10000)
set yrange[0.1:10000]
set grid lt 1 lc rgb '#cccccc'

set label 1 '1 year'   at 1.2*32768,8760 left
set label 2 '6 months' at 1.2*32768,4380 left
set label 3 '1 month'  at 1.2*32768,730  left
set label 4 '1 week'   at 1.2*32768,168  left
set label 5 '1 day'    at 1.2*32768,24   left
set label 6 '12 hours' at 1.2*32768,12   left
set label 7 '6 hours'  at 1.2*32768,6    left
if ((t(1,Nm,NMD,NSCFpMD,alpha,A,B,C,Z)/3600.0<0.1)   && (t(32768,Nm,NMD,NSCFpMD,alpha,A,B,C,Z)/3600.0<0.1))   set label 8 'The simulation is too small! Please increase problem size.' at sqrt(8.0)*64,sqrt(10.0)*10 center
if ((t(1,Nm,NMD,NSCFpMD,alpha,A,B,C,Z)/3600.0>10000) && (t(32768,Nm,NMD,NSCFpMD,alpha,A,B,C,Z)/3600.0>10000)) set label 8 'The simulation is too large! Please reduce problem size.'   at sqrt(8.0)*64,sqrt(10.0)*10 center

nomem=0
if ((t(1,Nm,NMD,NSCFpMD,alpha,A,B,C,Z)/3600.0<0.1)   && (t(32768,Nm,NMD,NSCFpMD,alpha,A,B,C,Z)/3600.0<0.1))   nomem=1
if ((t(1,Nm,NMD,NSCFpMD,alpha,A,B,C,Z)/3600.0>10000) && (t(32768,Nm,NMD,NSCFpMD,alpha,A,B,C,Z)/3600.0>10000)) nomem=1

Mb=(10.0*(23.0*Nm)**2)*8.0/(1000.0**3)
if ((nomem<0.5) && (Mb/1.0>1.0)  && (Mb/1.0<32768))  set arrow 1 from Mb/1.0,0.1  to Mb/1.0,10000  nohead lt 4
if ((nomem<0.5) && (Mb/2.0>1.0)  && (Mb/2.0<32768))  set arrow 2 from Mb/2.0,0.1  to Mb/2.0,10000  nohead lt 4
if ((nomem<0.5) && (Mb/4.0>1.0)  && (Mb/4.0<32768))  set arrow 3 from Mb/4.0,0.1  to Mb/4.0,10000  nohead lt 4
if ((nomem<0.5) && (Mb/8.0>1.0)  && (Mb/8.0<32768))  set arrow 4 from Mb/8.0,0.1  to Mb/8.0,10000  nohead lt 4
if ((nomem<0.5) && (Mb/16.0>1.0) && (Mb/16.0<32768)) set arrow 5 from Mb/16.0,0.1 to Mb/16.0,10000 nohead lt 4
if ((nomem<0.5) && (Mb/1.0>1.2)  && (1.8*Mb/1.0<32768))  set label  9 ' 1 GB/core' at sqrt(1.5)*Mb/1.0,7000  right rotate by 90 font '$GNUPLOT_DEFAULT_GDFONT, 10'
if ((nomem<0.5) && (Mb/2.0>1.2)  && (1.8*Mb/2.0<32768))  set label 10 ' 2 GB/core' at sqrt(1.5)*Mb/2.0,7000  right rotate by 90 font '$GNUPLOT_DEFAULT_GDFONT, 10'
if ((nomem<0.5) && (Mb/4.0>1.2)  && (1.8*Mb/4.0<32768))  set label 11 ' 4 GB/core' at sqrt(1.5)*Mb/4.0,7000  right rotate by 90 font '$GNUPLOT_DEFAULT_GDFONT, 10'
if ((nomem<0.5) && (Mb/8.0>1.2)  && (1.8*Mb/8.0<32768))  set label 12 ' 8 GB/core' at sqrt(1.5)*Mb/8.0,7000  right rotate by 90 font '$GNUPLOT_DEFAULT_GDFONT, 10'
if ((nomem<0.5) && (Mb/16.0>1.2) && (1.8*Mb/16.0<32768)) set label 13 '16 GB/core' at sqrt(1.5)*Mb/16.0,7000 right rotate by 90 font '$GNUPLOT_DEFAULT_GDFONT, 10'

p    6 lt 2 ti '', \
    12 lt 2 ti '', \
    24 lt 2 ti '', \
   168 lt 2 ti '', \
   730 lt 2 ti '', \
  4380 lt 2 ti '', \
  8760 lt 2 ti '', \
  t(x,Nm,NMD,NSCFpMD,alpha,A,B,C,Z)/3600.0 lt 1 ti ''
EOF

if [ $write_svg -eq 1 ]; then
  echo
  echo "Output written to siestimator_output.svg"
fi

fi
